# Supplementary material for: Zebrafish swimming in the flow: a particle image velocimetry study
Source: PeerJ. 2017 Nov 14;5:e4041. doi: 10.7717/peerj.4041 (PMC5691796; doi:10.7717/peerj.4041)
Supplement: Supplemental Information 1 [file peerj-05-4041-s001.zip]

Archive with 27 entries (23 files):
- data/desktop.ini
- data/locomotory_patterns/
- data/locomotory_patterns/desktop.ini
- data/locomotory_patterns/func_read_fish_data_complete.m
- data/locomotory_patterns/plot_all_movements.m
- data/locomotory_patterns/plot_histogram_V_A_f_theta.m
- data/locomotory_patterns/plot_St_Re_theta_burst.m
- data/locomotory_patterns/plot_St_Re_theta_cruise.m
- data/locomotory_patterns/results_burst_complete.txt
- data/locomotory_patterns/results_burst_movements.txt
- data/locomotory_patterns/results_cruise_complete.txt
- data/locomotory_patterns/results_cruise_movements.txt
- data/PIV/
- data/PIV/desktop.ini
- data/PIV/pressure/
- data/PIV/pressure/desktop.ini
- data/PIV/pressure/plot_pressure_burst.m
- data/PIV/pressure/plot_pressure_cruise.m
- data/PIV/pressure/pressure_burst.mat
- data/PIV/pressure/pressure_cruise.mat
- data/PIV/velocity/
- data/PIV/velocity/desktop.ini
- data/PIV/velocity/plot_vort_burst.m
- data/PIV/velocity/plot_vort_cruise.m
- data/PIV/velocity/velocity_burst.mat
- data/PIV/velocity/velocity_cruise.mat
- data/readme.txt
