# Supplementary material for: Zebrafish swimming in the flow: a particle image velocimetry study
Source: PeerJ. 2017 Nov 14;5:e4041. doi: 10.7717/peerj.4041 (PMC5691796; doi:10.7717/peerj.4041)
Supplement: Supplemental Information 1 [file peerj-05-4041-s001.zip › data/locomotory_patterns/func_read_fish_data_complete.m]

function [beat_mag_g, beat_freq_g, L_body_g,  U_fish_g, del_ang_g,...
    Re_flow, Re_fish, St_flow, St_fish, ...
    mU_fish,seU_fish,mbeat_mag,sebeat_mag, ...
    mbeat_freq,sebeat_freq,mdel_ang,sedel_ang]=...
    func_read_fish_data_complete(file_name)

mu = 1e-3; % viscosity; Pa-s
rho = 1e3; % density; kg/m^3

[FishNum, Uflow, beat_mag, beat_freq, L_body, b_body,...
    vel_body_u, vel_body_v, ang0, ang1] = textread(file_name);

del_ang = abs(ang1-ang0);
%% fish velocity
U = Uflow-vel_body_u; %Uflow
V = vel_body_v;
U_fish = sqrt(U.^2+V.^2);

%% group results according to fish and speed
Uf = [0.026; 0.039; 0.052];

beat_mag_g = nan(11, 3);
beat_freq_g = nan(11, 3);
L_body_g = nan(11, 3);
b_body_g = nan(11, 3);
U_flow_g = nan(11, 3);
U_fish_g = nan(11, 3);
del_ang_g = nan(11, 3);

for If = 1:11
    for Is = 1:3 
        
        Ix_f = find(FishNum == If);
        Ix_s = find( Uflow(Ix_f) < (Uf(Is)+0.001) & Uflow(Ix_f) > (Uf(Is)-0.001) ); 
        
        Ix = Ix_f(Ix_s);
        
        if ~isempty(Ix_s)
            beat_mag_g(If, Is) = mean(beat_mag(Ix)); 
            beat_freq_g(If, Is) = mean(beat_freq(Ix)); 
            L_body_g(If, Is) = mean(L_body(Ix)); 
            b_body_g(If, Is) = mean(b_body(Ix)); 
            U_fish_g(If, Is) = mean(U_fish(Ix)); 
            del_ang_g(If, Is) = mean(del_ang(Ix)); 
            
            U_flow_g(If, Is) = Uf(Is); 
        end
        
    end
end

L_body_g(:,1) = nanmean(L_body_g,2);
L_body_g(:,2) = L_body_g(:,1);
L_body_g(:,3) = L_body_g(:,1);

%% define dimensionless numbers
Re_flow = rho*U_flow_g.*L_body_g/mu;
Re_fish = rho*U_fish_g.*L_body_g/mu;
St_flow = beat_mag_g.*beat_freq_g./U_flow_g;
St_fish = beat_mag_g.*beat_freq_g./U_fish_g;

%% calculate mean and st-error of all values 
% physical values
mU_fish = mean(U_fish_g, 1, 'omitnan'); 
seU_fish = std(U_fish_g, 0, 1, 'omitnan') ./ sqrt( sum(~isnan(U_fish_g),1) ); 

mbeat_mag = mean(beat_mag_g, 1, 'omitnan'); 
sebeat_mag = std(beat_mag_g, 0, 1, 'omitnan') ./ sqrt( sum(~isnan(beat_mag_g),1) ); 

mbeat_freq = mean(beat_freq_g, 1, 'omitnan'); 
sebeat_freq = std(beat_freq_g, 0, 1, 'omitnan') ./ sqrt( sum(~isnan(beat_freq_g),1) ); 

mdel_ang = mean(del_ang_g, 1, 'omitnan'); 
sedel_ang = std(del_ang_g, 0, 1, 'omitnan') ./ sqrt( sum(~isnan(del_ang_g),1) ); 

% nondimensional values
mRe_fish = mean(Re_fish, 1, 'omitnan'); 
seRe_fish = std(Re_fish, 0, 1, 'omitnan') ./ sqrt( sum(~isnan(Re_fish),1) ); 

mSt_fish = mean(St_fish, 1, 'omitnan'); 
seSt_fish = std(St_fish, 0, 1, 'omitnan') ./ sqrt( sum(~isnan(St_fish),1) ); 
