# Supplementary material for: Zebrafish swimming in the flow: a particle image velocimetry study
Source: PeerJ. 2017 Nov 14;5:e4041. doi: 10.7717/peerj.4041 (PMC5691796; doi:10.7717/peerj.4041)
Supplement: Supplemental Information 1 [file peerj-05-4041-s001.zip › data/locomotory_patterns/plot_all_movements.m]

% read and plot all data from cruise and burst cases

clear
close all
fclose all;
clc

%% fluid properties
mu = 1e-3; % viscosity; Pa-s
rho = 1e3; % density; kg/m^3

%% assign space
Circ_mean=[]; 
Circ_std=[]; 
beat_mag=[];
beat_freq=[];
vel_body_u = [];
vel_body_v = [];
Uflow = [];
L_body = [];
b_body = [];
ang0 = [];
ang1 = [];

E_mean=[]; 
E_std=[]; 
Imp_mean=[]; 
Imp_std=[]; 

Case_num = [];

N_count = 0;
%% read all burst data
fname = 'results_burst_movements.txt';

fID = fopen(fname);

while (1)
    %% read data
    C = textscan(fID,'%d',3,'Delimiter',' ');
    
    if isempty(C{1})
        break;
    end
    
    caseNum = C{1}(1);
    caseSpeed = C{1}(2);
    
    Case_num = [Case_num; caseNum];
    Uflow = [Uflow; (double(caseSpeed)+1)*0.013];
    %     burstNum = C{1}(3);
    
    data = textscan(fID,'%f', 14, 'Delimiter',' '); %
    data = data{1};
    
    beat_mag = [beat_mag; data(1)];
    beat_freq = [beat_freq; data(2)];
    
    L_body = [L_body; data(3)];
    b_body = [b_body; data(4)];
    
    vel_body_u = [vel_body_u; data(5)];
    vel_body_v = [vel_body_v; data(6)];
    
    ang0 = [ang0; data(7)];
    ang1 = [ang1; data(8)];
    
    Circ_mean = [Circ_mean; data(9)];
    Circ_std = [Circ_std; data(10)];
    
    Imp_mean = [Imp_mean; data(11)];
    Imp_std = [Imp_std; data(12)];
    E_mean = [E_mean; data(13)];
    E_std = [E_std; data(14)];
    
    N_count = N_count+1;
end

N_burst = N_count;
%% read all cruise data
fname = 'results_cruise_movements.txt';

fID = fopen(fname);

while (1)
    C = textscan(fID,'%d',3,'Delimiter',' ');
    
    if isempty(C{1})
        break;
    end
    
    caseNum = C{1}(1);
    caseSpeed = C{1}(2);
    
    Case_num = [Case_num; caseNum];
    Uflow = [Uflow; (double(caseSpeed)+1)*0.013];
    
    data = textscan(fID,'%f',10, 'Delimiter',' '); % 
    data = data{1};
    
    beat_mag = [beat_mag; data(1)];
    beat_freq = [beat_freq; data(2)];
    
    L_body = [L_body; data(3)];
    b_body = [b_body; data(4)];
    
    vel_body_u = [vel_body_u; data(5)];
    vel_body_v = [vel_body_v; data(6)];
    
    ang0 = [ang0; data(7)];
    ang1 = [ang1; data(8)];
    
    Circ_mean = [Circ_mean; data(9)];
    Circ_std = [Circ_std; data(10)];
    
    N_count = N_count+1;
end

N_all = N_count;
N_cruise = N_count - N_burst;

I_bst = 1:N_burst;
I_crs = N_burst+1:N_all;

fclose all;
%% fish velocity
U = Uflow-vel_body_u; %Uflow
V = vel_body_v;
U_fish = sqrt(U.^2+V.^2);

%% define dimensionless numbers
Re_flow = rho*Uflow.*L_body/mu;
Re_fish = rho*U_fish.*L_body/mu;
St_flow = beat_mag.*beat_freq./Uflow;
St_fish = beat_mag.*beat_freq./U_fish;
lambda = b_body./L_body;
epsilon = beat_mag./b_body;

Gamma = Circ_mean./(L_body.*U_fish); %mu/rho %Uflow %U_fish %L_body.*Uflow
% I = Imp_mean./(rho*(L_body(I_bst).^3).*Uflow(I_bst)); % %mu*L_body(I_bst).^2

del_ang = abs(ang1-ang0);


%% plot results
MKsz = 50;
FTsz = 20;

%
figure(80)
clf
hold on;
% plot(Re_fish(I_bst), St_fish(I_bst), 'yo','markerfacecolor','b'); %
% plot(Re_fish(I_crs), St_fish(I_crs), 'kv','markerfacecolor','k');
colormap jet
s = scatter(Re_fish(I_bst), St_fish(I_bst), [], Case_num(I_bst), 'o', 'filled', 'SizeData', MKsz);
s.MarkerEdgeColor = 'k';

s = scatter(Re_fish(I_crs), St_fish(I_crs), [], Case_num(I_crs), 'v', 'filled', 'SizeData', MKsz);
s.MarkerEdgeColor = 'k';

box on
xlabel('Re');
ylabel('St')
set(gcf,'Color','w');
set(gca,'fontsize',FTsz);
set(gca,'YTick',[0.2:0.1:0.7]);
ylim([0.2,0.7])

%}

figure(81)
clf
hold on
colormap jet
s = scatter(St_fish(I_bst), Gamma(I_bst), [], Case_num(I_bst), 'o', 'filled', 'SizeData', MKsz); %St_fish
s.MarkerEdgeColor = 'k';
s = scatter(St_fish(I_crs), Gamma(I_crs), [], Case_num(I_crs), 'v', 'filled', 'SizeData', MKsz);
s.MarkerEdgeColor = 'k';

box on
xlabel('St');
ylabel('\Gamma/LV')
set(gcf,'Color','w');
set(gca,'fontsize',FTsz);

x = St_fish;
p = polyfit(x, Gamma,1); 
x1 = [min(x), max(x)]; 
y1 = polyval(p,x1);
plot(x1, y1, 'r--', 'linewidth', 2)


%
figure(83)
clf
hold on;
colormap jet
s = scatter(St_fish(I_bst), del_ang(I_bst), [], Case_num(I_bst), 'o', 'filled', 'SizeData', MKsz);
s.MarkerEdgeColor = 'k';
s = scatter(St_fish(I_crs), del_ang(I_crs), [], Case_num(I_crs), 'v', 'filled', 'SizeData', MKsz);
s.MarkerEdgeColor = 'k';

box on
xlabel('St');
ylabel('\Delta\theta')
set(gcf,'Color','w');
set(gca,'fontsize',FTsz);
set(gca,'YTick',[0:0.2:0.8]);

p = polyfit(St_fish, del_ang,1); 
x1 = [min(St_fish), max(St_fish)]; 
y1 = polyval(p,x1);
plot(x1, y1, 'r--', 'linewidth', 2)
%}
