# Supplementary material for: Zebrafish swimming in the flow: a particle image velocimetry study
Source: PeerJ. 2017 Nov 14;5:e4041. doi: 10.7717/peerj.4041 (PMC5691796; doi:10.7717/peerj.4041)
Supplement: Supplemental Information 1 [file peerj-05-4041-s001.zip › data/locomotory_patterns/plot_histogram_V_A_f_theta.m]

clear
close all
fclose all;
clc

%% fluid properties
mu = 1e-3; % viscosity; Pa-s
rho = 1e3; % density; kg/m^3

%% read burst data
file_name = 'results_burst_complete.txt';  %  

[beat_mag_b, beat_freq_b, L_body_b,  U_fish_b, del_ang_b, ~, ~, ~, ~, ...
    mU_fish_b,seU_fish_b,mbeat_mag_b,sebeat_mag_b,...
    mbeat_freq_b,sebeat_freq_b,mdel_ang_b,sedel_ang_b]=...
    func_read_fish_data_complete(file_name);

%% read burst data
file_name = 'results_cruise_complete.txt';  % results_cruise_complete % results_burst_complete

[beat_mag_c, beat_freq_c, L_body_c,  U_fish_c, del_ang_c, ~, ~, ~, ~, ...
    mU_fish_c,seU_fish_c,mbeat_mag_c,sebeat_mag_c,...
    mbeat_freq_c,sebeat_freq_c,mdel_ang_c,sedel_ang_c]=...
    func_read_fish_data_complete(file_name);
%% plot results 
us = [0.026; 0.039; 0.052]*1e3;
usb = [0.024; 0.037; 0.05]*1e3;
usc = [0.028; 0.041; 0.054]*1e3;
CLb = [0.2,0.2,0.2];
CLc = [0.7,0.7,0.7];
BW = 0.3;

figure(31)
clf;
hold on;
box on
bar(usb, mU_fish_b*1e3,'FaceColor',CLb, 'barwidth', BW); 
bar(usc, mU_fish_c*1e3,'FaceColor',CLc, 'barwidth', BW); 
errorbar(usb, mU_fish_b*1e3, seU_fish_b*1e3,'k.');
errorbar(usc, mU_fish_c*1e3, seU_fish_c*1e3,'k.');
xlabel('U (mm/s)');
ylabel('V (mm/s)');
set(gcf,'Color','w');
set(gca,'fontsize',20);
set(gca,'XTick',us);
% legend('Burst', 'Cruise') %'location', 'best'
 
figure(32)
clf;
hold on;
box on
bar(usb, mbeat_mag_b*1e3,'FaceColor',CLb, 'barwidth', BW); 
bar(usc, mbeat_mag_c*1e3,'FaceColor',CLc, 'barwidth', BW); 
errorbar(usb, mbeat_mag_b*1e3, sebeat_mag_b*1e3,'k.');
errorbar(usc, mbeat_mag_c*1e3, sebeat_mag_c*1e3,'k.');
xlabel('U (mm/s)');
ylabel('A (mm)');
set(gcf,'Color','w');
set(gca,'fontsize',20);
set(gca,'XTick',us);
% legend('Burst', 'Cruise', 'Location','eastoutside') %, 'location', 'best'

figure(33)
clf;
hold on;
box on
bar(usb, mbeat_freq_b,'FaceColor',CLb, 'barwidth', BW); 
bar(usc, mbeat_freq_c,'FaceColor',CLc, 'barwidth', BW); 
errorbar(usb, mbeat_freq_b, sebeat_freq_b,'k.');
errorbar(usc, mbeat_freq_c, sebeat_freq_c,'k.');
xlabel('U (mm/s)');
ylabel('f (1/s)');
set(gcf,'Color','w');
set(gca,'fontsize',20);
set(gca,'XTick',us);
% legend('Burst', 'Cruise', 'location', 'best')

figure(34)
clf;
hold on;
box on
bar(usb, mdel_ang_b,'FaceColor',CLb, 'barwidth', BW); 
bar(usc, mdel_ang_c,'FaceColor',CLc, 'barwidth', BW); 
errorbar(usb, mdel_ang_b, sedel_ang_b,'k.');
errorbar(usc, mdel_ang_c, sedel_ang_c,'k.');
xlabel('U (mm/s)');
ylabel('\Delta\theta (rad)');
set(gcf,'Color','w');
set(gca,'fontsize',20);
set(gca,'XTick',us);
legend('Burst', 'Cruise', 'location', 'best')
