# Supplementary material for: Zebrafish swimming in the flow: a particle image velocimetry study
Source: PeerJ. 2017 Nov 14;5:e4041. doi: 10.7717/peerj.4041 (PMC5691796; doi:10.7717/peerj.4041)
Supplement: Supplemental Information 1 [file peerj-05-4041-s001.zip › data/locomotory_patterns/plot_St_Re_theta_burst.m]

clear
close all
fclose all;
clc

%% fluid properties
mu = 1e-3; % viscosity; Pa-s
rho = 1e3; % density; kg/m^3

%% read burst data
file_name = 'results_burst_complete.txt';  % results_cruise_complete % results_burst_complete

[beat_mag_g, beat_freq_g, L_body_g,  U_fish_g, del_ang_g,...
    Re_flow, Re_fish, St_flow, St_fish, ...
    mU_fish,seU_fish,mbeat_mag,sebeat_mag, ...
    mbeat_freq,sebeat_freq,mdel_ang,sedel_ang]=...
    func_read_fish_data_complete(file_name);


%% plot results based on fish and speed
LNwd = 2;
%
figure(80)
hold on;
plot(Re_fish(:,1), St_fish(:,1), 'ko', 'linewidth',LNwd); %,'markerfacecolor','b'
plot(Re_fish(:,2), St_fish(:,2), 'bx', 'linewidth',LNwd);
plot(Re_fish(:,3), St_fish(:,3), 'rv', 'linewidth',LNwd);
box on
xlabel('Re');
ylabel('St')
set(gcf,'Color','w');
set(gca,'fontsize',20);
% plot([min(Re_fish), max(Re_fish)], [0.3, 0.3], 'k-', 'linewidth', 1)
% plot([min(Re_fish), max(Re_fish)], [mean(St_fish), mean(St_fish)], 'r--', 'linewidth', 2)
legend('U = 26mm/s', 'U = 39mm/s', 'U = 52mm/s', 'location', 'best')
%}


figure(83)
hold on;
% plot(St_fish, del_ang, 'yo','markerfacecolor','b');
plot(St_fish(:,1), del_ang_g(:,1), 'ko', 'linewidth',LNwd); %,'markerfacecolor','b'
plot(St_fish(:,2), del_ang_g(:,2), 'bx', 'linewidth',LNwd);
plot(St_fish(:,3), del_ang_g(:,3), 'rv', 'linewidth',LNwd);
box on
xlabel('St');
ylabel('\Delta\theta')
set(gcf,'Color','w');
set(gca,'fontsize',20);
legend('U = 26mm/s', 'U = 39mm/s', 'U = 52mm/s', 'location', 'best')

IX = ~isnan(St_fish(:));
p = polyfit(St_fish(IX), del_ang_g(IX), 1); 
x1 = [min(St_fish(IX)), max(St_fish(IX))]; 
y1 = polyval(p,x1);
plot(x1, y1, 'k--', 'linewidth', 2)

fprintf('\n linear fit for St vs Del_angle: \n')
fitlm(St_fish(:), del_ang_g(:))
