# Supplementary material for: Zebrafish swimming in the flow: a particle image velocimetry study
Source: PeerJ. 2017 Nov 14;5:e4041. doi: 10.7717/peerj.4041 (PMC5691796; doi:10.7717/peerj.4041)
Supplement: Supplemental Information 1 [file peerj-05-4041-s001.zip › data/locomotory_patterns/results_burst_complete.txt]

1 0.026 0.0048439 4.4444 0.035808 0.0045814 -0.021278 0.025559 0.033619 -0.39426
1 0.026 0.0061828 5.3333 0.034491 0.0043112 -0.038011 -0.018958 -0.30802 0.014653
1 0.026 0.0051198 6.6667 0.036682 0.0037801 -0.053127 0.030117 -0.044868 -0.402
1 0.039 0.0059865 3.7209 0.033067 0.0040141 -0.023242 0.0008512 0.070735 0.47193
2 0.026 0.0079257 12.308 0.03256 0.0039851 -0.090678 0.088123 0.32209 -0.28551
2 0.026 0.009851 6.4 0.030438 0.00419 -0.03577 0.0609 0.21546 -0.49814
2 0.026 0.013173 5.3333 0.031991 0.0040872 -0.054017 -0.056563 0.32024 -0.53514
2 0.026 0.0078273 6.9565 0.031602 0.004297 -0.044847 -0.037145 -0.30546 0.38105
2 0.039 0.0077623 7.619 0.034518 0.0040492 -0.045972 -0.052343 -0.030523 0.45105
2 0.039 0.012622 5 0.03487 0.0040935 -0.044279 0.057386 0.46953 -0.31854
2 0.039 0.0095619 4.4444 0.035663 0.0040333 -0.047048 -0.044485 -0.30981 0.29146
2 0.052 0.011213 5.7143 0.033112 0.0041186 -0.014408 0.053029 -0.0441 -0.43707
2 0.052 0.0064572 8 0.033738 0.0038536 -0.01303 -0.019742 -0.22933 0.026075
2 0.052 0.007669 4.8485 0.031436 0.0033529 -0.052137 -0.057442 0.059493 0.19633
2 0.052 0.0081134 6.4 0.031795 0.0036262 -0.050684 -0.061827 -0.022128 0.23395
2 0.052 0.011657 5.1613 0.032938 0.0040133 -0.014125 0.066467 0.15683 -0.45936
2 0.052 0.0093834 6.6667 0.032506 0.0043269 -0.069469 -0.027471 -0.40118 -0.041591
3 0.052 0.0076402 4.8485 0.034905 0.0039648 -0.028258 0.032559 -0.093056 -0.2779
4 0.052 0.0072048 5.5172 0.03194 0.0043447 -0.016887 0.010318 0.34602 -0.2265
5 0.052 0.007051 5.1613 0.036563 0.0038611 -0.048187 -0.036905 0.00013864 0.25875
6 0.026 0.0037553 4.8485 0.029562 0.0035353 -0.036372 0.036118 -0.0827 -0.47224
6 0.039 0.004076 5.3333 0.029775 0.0028196 -0.068715 -0.021433 -0.13907 -0.017754
6 0.039 0.0042088 4.7059 0.030706 0.0037937 -0.0050351 0.014608 -0.15018 0.044183
6 0.052 0.007187 4.3243 0.034336 0.0030161 0.00023493 0.022663 0.40533 -0.20533
7 0.026 0.0054889 5.7143 0.035597 0.0034289 -0.046468 0.020601 0.2663 -0.15996
7 0.026 0.0020798 6.9565 0.037231 0.0033721 -0.032221 0.024503 -0.23773 -0.45588
7 0.039 0.0065391 4.4444 0.033219 0.0030564 -0.049569 -0.014394 -0.26866 -0.17914
7 0.039 0.005876 6.9565 0.033211 0.002894 -0.044949 -0.03356 -0.074358 0.10306
7 0.039 0.0089784 5.9259 0.036063 0.0030172 -0.026719 -0.053954 0.10654 0.31624
7 0.052 0.0062935 6.6667 0.034442 0.0037 -0.017763 -0.022096 -0.22316 0.071736
8 0.026 0.0068558 5.3333 0.030699 0.00296 0.0092658 -0.040022 0.16143 0.67721
9 0.026 0.0048497 5.5172 0.035671 0.0030722 -0.03137 -0.0026268 0.46995 0.29919
9 0.039 0.005525 4.8485 0.038181 0.0035896 -0.0088875 -0.01543 -0.072728 0.21629
9 0.039 0.0050865 4.5714 0.034789 0.0036686 -0.011125 0.0034203 -0.11351 -0.44366
9 0.039 0.0050327 3.5556 0.037519 0.0030257 -0.0059647 0.012578 0.26385 -0.131
9 0.039 0.003912 6.1538 0.03362 0.0034289 -0.0057025 0.026074 -0.19963 -0.44372
9 0.052 0.0065686 3.6364 0.035713 0.0030257 0.0033352 0.01604 0.37723 -0.21185
9 0.052 0.0044087 4.5714 0.032539 0.0033864 -0.005964 0.030694 0.04043 -0.46466
9 0.052 0.00495 3.2653 0.033867 0.0035653 0.0036966 0.018762 0.37793 -0.34539
10 0.026 0.0070327 3.8095 0.03555 0.0038073 -0.034834 0.018806 0.24873 -0.17365
10 0.039 0.0067004 5.9259 0.034065 0.0032356 -0.040536 0.031797 -0.006526 -0.22105
11 0.026 0.0083529 6.1538 0.039406 0.0038031 -0.053674 0.037953 0.23186 -0.44948
1 0.052 0.0042995 8 0.02853 0.0028907 -0.005645 0.010584 0.039979 -0.14816
1 0.052 0.0069632 3.9024 0.029398 0.0024556 -0.02644 -0.0030217 -0.18165 -0.10827
1 0.052 0.0086748 4.4444 0.030485 0.0033298 0.0032106 0.02729 -0.20964 -0.39852
1 0.052 0.0088747 4.3243 0.029197 0.0028378 -0.00091732 -0.014677 -0.044415 0.062419
1 0.052 0.0055598 5.7143 0.027599 0.0025934 -0.016033 0.0088142 0.35564 0.076772
1 0.052 0.0075691 5.5172 0.024911 0.0023332 -0.0022933 -0.0045866 0.035699 0.09066
4 0.026 0.0049902 5.3333 0.026317 0.0033452 -0.013598 0.013598 0.28123 -0.23256
4 0.026 0.0074962 5 0.027781 0.0027337 0.0016053 0.022474 0.62025 0.078784
4 0.026 0.0054297 4.8485 0.0252 0.0024726 -0.011815 -0.011815 -0.24498 0.07486
5 0.026 0.011068 5.9259 0.026871 0.0029591 0.0042808 0.068493 0.70691 -0.5586
5 0.026 0.0070852 6.1538 0.025606 0.0031034 0.016053 -0.049764 -0.35073 0.61776
5 0.026 0.010748 5.5172 0.027806 0.0031663 0.0016053 0.056186 0.57907 -0.59541
