# Supplementary material for: Zebrafish swimming in the flow: a particle image velocimetry study
Source: PeerJ. 2017 Nov 14;5:e4041. doi: 10.7717/peerj.4041 (PMC5691796; doi:10.7717/peerj.4041)
Supplement: Supplemental Information 1 [file peerj-05-4041-s001.zip › data/locomotory_patterns/results_burst_movements.txt]

1 1 2
0.0048439 4.4444 0.035808 0.0045814 -0.021278 0.025559 0.033619 -0.39426 0.00028572 5.7818e-05 3.1304e-05 2.1034e-05 4.5609e-07 2.6488e-07
1 1 2
0.0061828 5.3333 0.034491 0.0043112 -0.038011 -0.018958 -0.30802 0.014653 0.00032522 0.00010431 1.9581e-05 1.0009e-05 2.9345e-07 1.3997e-07
2 2 3
0.0077623 7.619 0.034518 0.0040492 -0.045972 -0.052343 -0.030523 0.45105 0.00042172 0.0001588 1.6419e-05 1.4974e-05 8.0179e-07 4.8936e-07
2 2 3
0.012622 5 0.03487 0.0040935 -0.044279 0.057386 0.46953 -0.31854 0.00069511 0.00010747 2.6777e-05 1.1274e-05 8.1878e-07 2.8885e-07
2 2 3
0.0095619 4.4444 0.035663 0.0040333 -0.047048 -0.044485 -0.30981 0.29146 0.00059262 0.00015914 3.7154e-05 2.6632e-05 1.2661e-06 7.4208e-07
2 3 2
0.0081807 4.7059 0.03106 0.0035919 -0.040588 -0.050926 -0.11611 0.40362 0.00045291 0.00015864 3.1964e-05 2.7249e-05 1.5135e-06 9.0141e-07
2 3 2
0.009628 4.7059 0.03106 0.0035919 -0.047379 0.036667 0.4156 -0.076405 0.00045008 0.00014269 3.0408e-05 1.5921e-05 8.6889e-07 3.2479e-07
