# Supplementary material for: Zebrafish swimming in the flow: a particle image velocimetry study
Source: PeerJ. 2017 Nov 14;5:e4041. doi: 10.7717/peerj.4041 (PMC5691796; doi:10.7717/peerj.4041)
Supplement: Supplemental Information 1 [file peerj-05-4041-s001.zip › data/locomotory_patterns/results_cruise_complete.txt]

2 0.026 0.008268 8.6957 0.033285 0.0039988 -0.07859 0.028316 -0.23094 0.060698
2 0.026 0.0062122 8 0.033979 0.004361 -0.078797 0.019097 -0.045831 0.16697
2 0.039 0.0076653 7.5 0.035536 0.0038827 -0.057483 0.025613 -0.23607 0.08832
2 0.052 0.0048445 7.0588 0.032789 0.0037596 -0.03438 0.01499 0.010377 0.14053
3 0.026 0.003417 10.127 0.035832 0.0043149 -0.072372 0.027548 -0.19372 -0.075373
3 0.052 0.0033946 10.141 0.034064 0.0037113 -0.065686 0.011429 -0.13778 -0.0089641
4 0.052 0.002343 9.1139 0.034412 0.0043846 -0.019337 0.007056 -0.3425 -0.17097
5 0.052 0.00249 8.8889 0.038588 0.0040133 -0.047728 0.015263 -0.22221 -0.081865
6 0.039 0.0037294 6.4865 0.035528 0.0038744 -0.035952 0.014194 -0.14211 -0.022368
6 0.052 0.0039884 7.4419 0.032925 0.0034747 -0.037641 0.014989 -0.036534 0.15544
6 0.052 0.0050309 7.7419 0.034097 0.0035462 -0.037063 0.015636 -0.087444 0.11246
6 0.052 0.0035117 7.619 0.031458 0.0038065 -0.038948 0.01484 -0.11688 0.070758
7 0.026 0.0019887 9.2308 0.03142 0.0034968 -0.027859 0.014914 0.17994 0.32237
7 0.039 0.0017909 9.5238 0.034667 0.0036554 -0.028791 0.0088353 -0.35803 -0.15503
7 0.039 0.0022793 9.7778 0.033699 0.0032997 -0.028016 0.009015 -0.38035 -0.29424
7 0.052 0.0030342 8.4615 0.035967 0.0032316 -0.031893 0.0097034 -0.16535 -0.002474
8 0.026 0.0030457 7.6647 0.036327 0.0038561 -0.027627 0.0094459 -0.28357 -0.15388
8 0.026 0.0028281 7.8049 0.036193 0.003594 -0.032407 0.011042 -0.31091 -0.21338
9 0.026 0.0029796 5.8824 0.031821 0.0032683 -0.029703 0.010592 0.19643 0.26811
9 0.039 0.0021151 8.8889 0.034458 0.0034477 -0.015607 0.013349 0.21702 0.2758
9 0.052 0.0026007 10.667 0.033383 0.003841 -0.043226 0.012107 -0.025936 0.072612
9 0.052 0.0025004 8.2759 0.030203 0.0035326 -0.043171 0.010825 -0.05238 0.052539
10 0.026 0.0045899 5.3333 0.034937 0.0035833 -0.032727 0.011576 -0.23313 -0.10347
10 0.039 0.004278 5.9259 0.035528 0.0034747 -0.027721 0.011287 -0.12178 0.045406
10 0.052 0.0039612 5.5385 0.03359 0.0035462 -0.021748 0.012899 0.015672 0.15745
10 0.052 0.0029551 5.2459 0.033981 0.0033711 -0.020626 0.0093656 -0.12013 -0.023942
11 0.026 0.0036266 9.0909 0.038147 0.0041676 -0.057048 0.011189 -0.22956 -0.14467
1 0.052 0.0063907 7.619 0.029638 0.0026292 -0.009317 0.015109 -0.12862 0.19888
1 0.052 0.0065831 6.8571 0.031058 0.0037733 -0.0039086 0.016255 0.090509 0.50725
1 0.052 0.0045682 6.9136 0.026525 0.0030257 -0.0043306 0.013689 -0.31193 -0.051605
