# Supplementary material for: Zebrafish swimming in the flow: a particle image velocimetry study
Source: PeerJ. 2017 Nov 14;5:e4041. doi: 10.7717/peerj.4041 (PMC5691796; doi:10.7717/peerj.4041)
Supplement: Supplemental Information 1 [file peerj-05-4041-s001.zip › data/locomotory_patterns/results_cruise_movements.txt]

2 1 4
0.0062122 8 0.033979 0.004361 -0.078797 0.019097 -0.045831 0.16697 0.00051013 7.0576e-05
3 1 6
0.003417 10.127 0.035832 0.0043149 -0.072372 0.027548 -0.19372 -0.075373 0.00043905 7.4143e-05
3 3 7
0.0033946 10.141 0.034064 0.0037113 -0.065686 0.011429 -0.13778 -0.0089641 0.00047214 0.00012617
7 2 12
0.0022793 9.7778 0.033699 0.0032997 -0.028016 0.009015 -0.38035 -0.29424 0.0002761 0.00010163
8 1 9
0.0028281 7.8049 0.036193 0.003594 -0.032407 0.011042 -0.31091 -0.21338 0.00032454 9.2833e-05
10 2 7
0.0038247 6.5116 0.03457 0.0032538 -0.029243 0.022122 -0.1406 0.10275 0.00037885 6.3218e-05
10 3 7
0.0037109 5.6 0.033458 0.003276 -0.010977 0.014719 -0.057453 0.11096 0.0002957 6.861e-05
11 1 8
0.0036266 9.0909 0.038147 0.0041676 -0.057048 0.011189 -0.22956 -0.14467 0.00054048 0.00012604
