# Supplementary material for: Zebrafish swimming in the flow: a particle image velocimetry study
Source: PeerJ. 2017 Nov 14;5:e4041. doi: 10.7717/peerj.4041 (PMC5691796; doi:10.7717/peerj.4041)
Supplement: Supplemental Information 1 [file peerj-05-4041-s001.zip › data/PIV/pressure/plot_pressure_cruise.m]

close all
clear
clc

load('pressure_cruise.mat');

Ixf = 2:5:27;

for ii=Ixf
    IX1 = 1:1:size(x,1);
    IX2 = 1:1:size(x,2);
    
    fig = figure(21);
    clf;
    hold on;
    pcolor(x, y, Pressure(:,:,ii));
    shading flat
    axis off
    axis equal tight
    set(gcf,'Color','w');
    set(gca,'fontsize',20);
    
    caxis([-3 3])
    colorbar;
    
    pause(0.5);
end
