# Supplementary material for: Zebrafish swimming in the flow: a particle image velocimetry study
Source: PeerJ. 2017 Nov 14;5:e4041. doi: 10.7717/peerj.4041 (PMC5691796; doi:10.7717/peerj.4041)
Supplement: Supplemental Information 1 [file peerj-05-4041-s001.zip › data/PIV/velocity/plot_vort_burst.m]

clc
clear
close all

load('velocity_burst.mat');

Ixf = (72:5: 100); % plot every 5 frames

Vmax = 60; % upper and lower limit of vorticity (1/s)
Vmin = -60;

vors = vor(:,:,Ixf);

for frame = Ixf
    
    vorticity = vor(:,:,frame);
    vel_x = u(:,:,frame);
    vel_y = v(:,:,frame);
    mask = dum(:, :, frame);
    
    %% plot
    IX1 = 1:3:size(x,1);
    IX2 = 1:3:size(x,2);
    
    figure(10);
    clf;
    hold on;
    pcolor(x, y, vorticity)
    shading flat
    quiver(x(IX1, IX2), y(IX1, IX2), vel_x(IX1, IX2), vel_y(IX1, IX2),'k')
    
    colorbar
    axis off
    
    caxis([Vmin Vmax])
    
    axis equal tight
    set(gcf,'Color','w');
    set(gca,'fontsize',20);
    
    pause(1);
end
