# Supplementary material for: Zebrafish swimming in the flow: a particle image velocimetry study
Source: PeerJ. 2017 Nov 14;5:e4041. doi: 10.7717/peerj.4041 (PMC5691796; doi:10.7717/peerj.4041)
Supplement: Supplemental Information 1 [file peerj-05-4041-s001.zip › data/readme.txt]

***************

The locomotory patterns data of zebrafish swimmming in different flow speed are saved under directory: \locomotory_patterns\..

***

The complete tracking results for all burst and cruise cases of all fish are saved in files 'results_burst_complete.txt' and 'results_cruise_complete.txt', respectively. 

The above files can be read by excuting the MATLAB file 'plot_histogram_V_A_f_theta.m', which contains information of how the data is organized in the files. Running the .m file also produces figure 3 in the manuscript.

The above files also contain information of the nondimensional numbers, i.e., Re, St, asociated with all fish movements. These nondimensional numbers for burst and cruise cases can be read by excuting MATLAB files 'plot_St_Re_theta_burst.m' and 'plot_St_Re_theta_burst.m', respectively. Doing this will generate figure 4 in the manuscript. 

***

Tracking results for fish movements where the PIV results are available are save in files 'results_burst_movements.txt' and  'results_cruise_movements.txt'. Fish locomotory patterns and nondimensional numbers associated with each individual movements are saved in these files. 

The above files can be read by MATLAB files 'plot_all_movements.m', which gives figure 9 in the manuscript. 
 
***************

The PIV velocity and pressure results of representative fish burst and cruise movements are saved under directory \PIV\..

***

Sub-directory \velocity\.. contains velocity fields for representative burst and cruise cases, 'velocity_burst.mat' and 'velocity_cruise.m'. They can be read and plotted by excuting MATLAB files 'plot_vort_burst.m' and 'plot_vort_cruise.m', respectively. Doing so will generate figures 5 and 6 used in the manuscript. 

***

Sub-directory \pressure\.. contains pressure fields for representative burst and cruise cases, 'pressure_burst.mat' and 'pressure_cruise.m'. They can be read and plotted by excuting MATLAB files 'plot_pressure_burst.m' and 'plot_pressure_cruise.m', respectively. Doing so will generate figures 7 and 8 used in the manuscript. 
